# Supplementary material for: Dermacozine N, the First Natural Linear Pentacyclic Oxazinophenazine with UV–Vis Absorption Maxima in the Near Infrared Region, along with Dermacozines O and P Isolated from the Mariana Trench Sediment Strain Dermacoccus abyssi MT 1.1T
Source: Mar Drugs. 2021 Jun 3;19(6):325. doi: 10.3390/md19060325 (PMC8226881; doi:10.3390/md19060325)
Supplement: Supplementary file 1 [file marinedrugs-19-00325-s001.zip]

Archive with 1 entries (1 files):
- marinedrugs-1225744-SI.pdf
